# Supplementary material for: Analyzing lognormal data: A nonmathematical practical guide
Source: Pharmacol Rev. 2025 Feb 25;77(3):100049. doi: 10.1016/j.pharmr.2025.100049 (PMC12163497; doi:10.1016/j.pharmr.2025.100049)
Supplement: Supplementary Material [file mmc1.xlsx]

## Sheet: Intro
	Motulsky, Head and Clarke
	Lognormal Distributions in Pharmacology: A Nonmathematical Practical Guide
	This supplemental file contains sample data for Figures 1, 20, 21, 29, 30, 31 and 32

## Sheet: Unpaired t-test
	Data for Figures 1, 20 and 21
	Control	Treated		log(Control)	log(Treated)
	16	1203		1.20412	3.08027
	156	1024		2.19312	3.0103
	246	125		2.39094	2.09691
	12	25		1.07918	1.39794
	696	613		2.84261	2.78746
	1206	567		3.08135	2.75358
	2118	521		3.32593	2.71684
	93	617		1.96848	2.79029
	39	256		1.59106	2.40824
	13	117		1.11394	2.06819
	66	802		1.81954	2.90417
	220	173		2.34242	2.23805
	8	167		0.90309	2.22272
	126	138		2.10037	2.13988
	141	344		2.14922	2.53656
	70	448		1.8451	2.65128
	205	131		2.31175	2.11727
	57	71		1.75587	1.85126
	53	173		1.72428	2.23805
	328	3991		2.51587	3.60108

## Sheet: Paired t-test
	Data for figures 29 and 30
	Before	After	Ratio		log(Before)	log(After)	log(Ratio)
	11	13	1.18182		1.04139	1.11394	0.0725507
	5	9	1.8		0.69897	0.954243	0.255273
	16	40	2.5		1.20412	1.60206	0.39794
	4	3	0.75		0.60206	0.477121	-0.124939
	3	4	1.33333		0.477121	0.60206	0.124939
	6	7	1.16667		0.778151	0.845098	0.0669468
	14	73	5.21429		1.14613	1.86332	0.717195
	8	28	3.5		0.90309	1.44716	0.544068
	16	18	1.125		1.20412	1.25527	0.0511525
	20	24	1.2		1.30103	1.38021	0.0791812
	7	11	1.57143		0.845098	1.04139	0.196295
	7	9	1.28571		0.845098	0.954243	0.109144

## Sheet: One-way ANOVA 
	Data for Figure 31
		EC50 (nM)				pEC50
	Control	Drug A	Drug B		Control	Drug A	Drug B
	3	47	24		8.52288	7.3279	7.61979
	13	123	33		7.88606	6.91009	7.48149
	4	140	40		8.39794	6.85387	7.39794
	6	18	13		8.22185	7.74473	7.88606
	6	8	224		8.22185	8.09691	6.64975
	2	49	418		8.69897	7.3098	6.37882
	6	70	135		8.22185	7.1549	6.86967

## Sheet: Two-way ANOVA
	Data for Figure 32
		Raw	values				Log	values
	Male Control	Male Drug	Female Control	Female Drug		Male Control	Male Drug	Female Control	Female Drug
	13	19	30	68		1.11394	1.27875	1.47712	1.83251
	8	21	29	53		0.90309	1.32222	1.4624	1.72428
	10	11	22	66		1	1.04139	1.34242	1.81954
	7	22	31	70		0.845098	1.34242	1.49136	1.8451
	10	20	21	50		1	1.30103	1.32222	1.69897
	10	20	28	47		1	1.30103	1.44716	1.6721
	11	15	30	86		1.04139	1.17609	1.47712	1.9345
	11	18	32	49		1.04139	1.25527	1.50515	1.6902
	10	20	19	53		1	1.30103	1.27875	1.72428
	9	27	30	82		0.954243	1.43136	1.47712	1.91381
	7	29	27	73		0.845098	1.4624	1.43136	1.86332
	11	17	23	66		1.04139	1.23045	1.36173	1.81954
	7	14	22	70		0.845098	1.14613	1.34242	1.8451
	7	40	28	60		0.845098	1.60206	1.44716	1.77815
	11	14	35	63		1.04139	1.14613	1.54407	1.79934
	15	19	36	58		1.17609	1.27875	1.5563	1.76343
	9	14	21	67		0.954243	1.14613	1.32222	1.82607
	9	19	37	35		0.954243	1.27875	1.5682	1.54407
	10	21	24	65		1	1.32222	1.38021	1.81291
	7	18	34	78		0.845098	1.25527	1.53148	1.89209
