# Supplementary material for: Analyzing lognormal data: A nonmathematical practical guide
Source: Pharmacol Rev. 2025 Feb 25;77(3):100049. doi: 10.1016/j.pharmr.2025.100049 (PMC12163497; doi:10.1016/j.pharmr.2025.100049)
Supplement: Supplementary Material [file mmc3.zip]

Archive with 1 entries (1 files):
- Lognormal Simulation Script.R
