# Supplementary material for: Analyzing lognormal data: A nonmathematical practical guide
Source: Pharmacol Rev. 2025 Feb 25;77(3):100049. doi: 10.1016/j.pharmr.2025.100049 (PMC12163497; doi:10.1016/j.pharmr.2025.100049)
Supplement: Supplementary Material [file mmc3.zip › Lognormal Simulation Script.R]

# Required Libraries
if (!require("lawstat")) install.packages("lawstat")
if (!require("brunnermunzel")) install.packages("brunnermunzel")
if (!require("progress")) install.packages("progress")
if (!require("tidyverse")) install.packages("tidyverse")

library(lawstat)
library(brunnermunzel)
library(progress)
library(tidyverse)

set.seed(123)

# Test names
test_names <- c(
  "Student's t test",
  "Welch's test",
  "Log t test",
  "Log Welch's test",
  "Mann-Whitney test",
  "Brunner-Munzel test",
  "Kolmogorov-Smirnov test")

# Function to Generate Lognormal Data
generate_lognormal <- function(n, geo_mean, geo_sd) {
  logmean <- log(geo_mean)
  logsd <- log(geo_sd)
  rlnorm(n, meanlog = logmean, sdlog = logsd)
}

# Function to Perform Statistical Tests
run_tests <- function(group1, group2, selected_tests = test_names) {
  all_tests <- list(
    "Student's t test" = t.test(group1, group2, var.equal = TRUE)$p.value,
    "Welch's test" = t.test(group1, group2, var.equal = FALSE)$p.value,
    "Log t test" = t.test(log(group1), log(group2), var.equal = TRUE)$p.value,
    "Log Welch's test" = t.test(log(group1), log(group2), var.equal = FALSE)$p.value,
    "Mann-Whitney test" = wilcox.test(group1, group2)$p.value,
    "Brunner-Munzel test" = brunner.munzel.test(group1, group2)$p.value
  )
  # Return only selected tests
  all_tests[selected_tests]
}

# Monte Carlo Simulation for a Single Parameter Combination
test_comparisons <- function(geo_mean1, geo_sd1, geo_mean2, geo_sd2, n1, n2, iterations, selected_tests = test_names) {
  all_p_values <- matrix(NA, nrow = iterations, ncol = length(selected_tests))
  first_iteration_results <- NULL
  
  for (i in seq_len(iterations)) {
    group1 <- generate_lognormal(n1, geo_mean1, geo_sd1)
    group2 <- generate_lognormal(n2, geo_mean2, geo_sd2)
    p_values <- unlist(run_tests(group1, group2, selected_tests))
    all_p_values[i, ] <- p_values
    
    if (i == 1) {
      first_iteration_results <- list(
        group1 = group1,
        group2 = group2,
        p_values = p_values
      )
    }
  }
  
  # Replace NA P-values with a small value
  all_p_values[is.na(all_p_values)] <- 2.2e-16
  
  # Calculate power (proportion of significant results)
  alpha <- 0.05
  power <- colMeans(all_p_values < alpha)
  
  # Store the power values in a data frame with test names
  power_df <- data.frame(
    Test = selected_tests,
    Power = power
  )
  
  list(
    power = power_df,
    all_p_values = all_p_values,
    first_iteration_results = first_iteration_results
  )
}

# Full Monte Carlo Simulations Across Parameter Combinations
run_combinations <- function(geo_mean1_vals, geo_sd1_vals, geo_mean2_vals, geo_sd2_vals, n1_vals, n2_vals, iterations, selected_tests = test_names, single_test_params = NULL) {
  # Define a single parameter set for manual testing
  single_test_result <- test_comparisons(
    geo_mean1 = single_test_params$geo_mean1,
    geo_sd1 = single_test_params$geo_sd1,
    geo_mean2 = single_test_params$geo_mean2,
    geo_sd2 = single_test_params$geo_sd2,
    n1 = single_test_params$n1,
    n2 = single_test_params$n2,
    iterations = single_test_params$iterations,  # Use fewer iterations for quicker verification
    selected_tests = selected_tests
  )
  
  message("Single iteration results (specified parameters):")
  print(single_test_result$first_iteration_results)
  message("Power from specified parameters:")
  print(single_test_result$power)
  
  message("Do you want to proceed with the full combination simulation? (y/n)")
  proceed <- readline(prompt = "> ")
  if (tolower(proceed) != "y") {
    message("Exiting without running full simulation.")
    return(NULL)
  }
  
  # Generate all combinations of parameters
  params <- expand.grid(
    geo_mean1 = geo_mean1_vals,
    geo_sd1 = geo_sd1_vals,
    geo_mean2 = geo_mean2_vals,
    geo_sd2 = geo_sd2_vals,
    n1 = n1_vals,
    n2 = n2_vals
  )
  
  # Filter out invalid parameter combinations
  params <- params %>%
    filter(
      geo_mean1 <= geo_mean2,
      n1 <= n2
    )
  
  # Initialize progress bar
  pb <- progress_bar$new(total = nrow(params))
  
  # Run simulations for all combinations
  results <- do.call(rbind, lapply(seq_len(nrow(params)), function(i) {
    pb$tick()
    row <- params[i, ]
    sim_results <- test_comparisons(
      geo_mean1 = row$geo_mean1,
      geo_sd1 = row$geo_sd1,
      geo_mean2 = row$geo_mean2,
      geo_sd2 = row$geo_sd2,
      n1 = row$n1,
      n2 = row$n2,
      iterations = iterations,
      selected_tests = selected_tests
    )
    data.frame(
      geo_mean1 = row$geo_mean1,
      geo_sd1 = row$geo_sd1,
      geo_mean2 = row$geo_mean2,
      geo_sd2 = row$geo_sd2,
      n1 = row$n1,
      n2 = row$n2,
      as.data.frame(t(sim_results$power$Power))
    )
  }))
  
  results_df <- as.data.frame(results)
  colnames(results_df)[(ncol(results_df) - length(selected_tests) + 1):ncol(results_df)] <- selected_tests
  results_df
}

#Single Iteration Parameter Values
single_test_params <- list(
  geo_mean1 = exp(0.5),
  geo_sd1 = exp(1.8),
  geo_mean2 = exp(0.5),
  geo_sd2 = exp(0.2),
  n1 = 20,
  n2 = 40,
  iterations = 2000
)

# Define Full Simulation Parameter Combinations
geo_mean1_vals <- sapply(seq(0.5,2,0.5), exp)
geo_sd1_vals <- sapply(seq(0.2,1.8,0.4), exp)
geo_mean2_vals <- sapply(seq(0.5,4,0.5), exp)
geo_sd2_vals <- sapply(seq(0.2,2.2,0.4), exp)
n1_vals <- seq(2, 40, 2)
n2_vals <- seq(2, 80, 2)

# Specifying tests
selected_tests <- c("Student's t test", "Welch's test", "Log t test", "Log Welch's test", "Mann-Whitney test", "Brunner-Munzel test")

sim_results <- run_combinations(
  geo_mean1_vals, geo_sd1_vals, geo_mean2_vals, geo_sd2_vals, n1_vals, n2_vals, iterations = 2000, selected_tests = selected_tests, single_test_params = single_test_params
)
